# Supplementary material for: Seroprevalence of Toxoplasma gondii Infection in Refugee and Migrant Pregnant Women along the Thailand–Myanmar Border
Source: Am J Trop Med Hyg. 2017 Apr 17;97(1):232–5. doi: 10.4269/ajtmh.16-0999 (PMC5508912; doi:10.4269/ajtmh.16-0999)
Supplement: Supplementary file 1 [file tpmd160999.SD1.xlsx]

## Sheet: Blad1
ID	Age	Clinic	Migrant/refugee	Gravidity	Parity	Parity > 3	Primigravida	Poor obstetric outcome in history	Miscarriage in history	Stillbirth in history	Neonatal death in history	Preterm labor in history	Literate	Toxoplasmosis yes/no	Toxoplasmosis IgG	Toxoplasmosis IgM	Toxoplasmosis avidity	Helminths Hookworm	Helminths Ascaris	Helminths Trichuris	Helminths Stercoralis	months at address	Ethnic group	del_abo	Gestational age at birth	Preterm	Birthweight	Birthweight centile	Small for gestational age	Apgar score 5 minutes	congenital abnormalities
199	25	WPA	0	2	1	0	0	0	0	0	0	0	0	1	pos	neg		1	0	0	0	48	2	1	40.1	2	3370	59.2	0	10	0
198	18	WPA	0	1	0	0	1	0	0	0	0	0	1	0	neg	neg		0	0	0	0	12	1	1	36.1	1	2450	24.73	0	10	0
197	20	WPA	0	1	0	0	1	0	0	0	0	0	0	0	neg	neg		0	0	0	0	240	1	1	38.2	2	2780	25.87	0	10	0
196	21	WPA	0	1	0	0	1	0	0	0	0	0	0	0	neg	neg		0	0	0	0	1	1	1	38.6	2	2920	30.93	0	10	0
195	27	WPA	0	2	1	0	0	0	0	0	0	0	1	1	pos	neg		0	0	0	0	2	4	3	30
194	19	WPA	0	1	0	0	1	0	0	0	0	0	1	0	neg	neg		0	0	0	0	24	4	1	36.2	1	2340	14.96	0	10	0
193	28	WPA	0	3	1	0	0	1	1	0	0	0	0	1	pos	neg		0	0	0	0	6	4	3	33.4
192	23	WPA	0	2	1	0	0	0	0	0	0	0	0	0	neg	neg		0	0	0	0	108	1	1	40.3	2	3390	44.91	0	10	0
191	20	WPA	0	1	0	0	1	0	0	0	0	0	1	0	neg	neg		0	0	0	0	180	1	1	39.4	2	2920	15.1	0	10	0
190	28	WPA	0	3	2	0	0	0	0	0	0	0	1	0	neg	neg		0	0	0	0	1	8	3	34.4
189	23	WPA	0	2	1	0	0	0	0	0	0	0	0	0	neg	neg		0	0	0	0	108	4	1	37.6	2	2450	8.59	1	10	0
188	23	WPA	0	4	3	1	0	0	0	0	0	0	1	0	neg	neg		0	0	0	0	5	2	1	40.1	2	3370	46.68	0	10	0
187	22	WPA	0	4	2	0	0	1	1	0	0	1	0	0	neg	neg		0	0	0	0	6	2	3	24.3
186	20	WPA	0	1	0	0	1	0	0	0	0	0	1	0	neg	neg		0	0	0	0	120	4	1	39.2	2	2750	8.79	1	10	0
185	22	WPA	0	1	0	0	1	0	0	0	0	0	0	0	neg	neg		0	0	0	0	1	2	3	29.4
184	19	WPA	0	1	0	0	1	0	0	0	0	0	1	1	pos	neg		0	0	0	0	12	1	1	36.5	1	2050	2.56	1	10	0
183	37	WPA	0	5	4	1	0	0	0	0	0	0	0	0	neg	neg		0	0	1	0	20	4	1	40.5	2	2750	5.88	1	10	0
182	32	WPA	0	3	1	0	0	1	1	0	0	0	1	0	neg	neg		0	0	0	0	384	1	3	35.3
181	37	WPA	0	5	4	1	0	1	0	0	0	1	1	1	pos	neg		0	0	0	0	168	4	3	37.6
180	29	WPA	0	5	4	1	0	0	0	0	0	0	0	1	pos	neg		0	0	0	0	36	2	3	13
179	28	WPA	0	1	0	0	1	0	0	0	0	0	0	0	neg	neg		0	0	0	0	6	4	1	38.6	2	2650	7.54	1	10	0
178	32	WPA	0	2	1	0	0	0	0	0	0	0	0	1	pos	neg		0	0	0	0	84	2	1	39.5	2	3050	22.62	0	10	0
177	20	WPA	0	1	0	0	1	0	0	0	0	0	0	0	neg	neg		0	0	0	0	36	4	3	39
176	42	WPA	0	9	7	1	0	1	1	0	0	1	0	0	neg	neg		0	0	0	0	60	1	2	16.5
175	19	WPA	0	1	0	0	1	0	0	0	0	0	0	0	neg	neg		0	0	0	0	1	4	1	38.5	2	3150	56.45	0	10	0
174	18	WPA	0	1	0	0	1	0	0	0	0	0	0	0	neg	neg		0	0	0	0	8	4	3	33.4
173	23	WPA	0	1	0	0	1	0	0	0	0	0	0	0	neg	neg		0	0	0	0	120	2	1	41.2	2	3810	73.83	0	10	0
172	43	WPA	0	8	6	1	0	1	1	0	0	0	0	1	pos	neg		0	0	0	0	180	2	2	11.1
171	26	WPA	0	6	3	1	0	1	1	0	0	0	0	1	pos	neg		0	0	0	0	36	2	1	38.2	2	2950	33.03	0	10	0
170	20	WPA	0	2	1	0	0	1	0	0	0	1	0	0	neg	neg		0	0	0	0	72	2	1	37	2	2450	16.85	0	10	0
169	30	WPA	0	2	1	0	0	0	0	0	0	0	1	0	neg	neg		0	0	0	0	24	4	3	34.1
168	28	WPA	0	4	3	1	0	0	0	0	0	0	1	0	neg	neg		0	0	0	0	20	4	1	39.5	2	3780	90.61	0	10	0
167	30	WPA	0	7	5	1	0	1	1	0	0	0	0	1	pos	neg		0	0	0	0	360	1	3	15.4
166	23	WPA	0	3	1	0	0	1	1	0	0	0	0	0	neg	neg		0	0	0	0	276	2	1	39.6	2	2860	15.37	0	9	0
165	19	WPA	0	1	0	0	1	0	0	0	0	0	1	1	neg	pos	77.97%; Past Infection	0	0	0	0	36	8	3	23.3
164	22	WPA	0	1	0	0	1	0	0	0	0	0	0	0	neg	neg		0	0	0	0	12	2	3	26
163	18	WPA	0	1	0	0	1	0	0	0	0	0	0	0	neg	neg		0	0	1	0	12	4	1	40.3	2	2540	2.17	1	5	0
162	33	WPA	0	6	3	1	0	1	1	0	0	0	0	0	neg	neg		0	0	0	0	36	1	2	12
161	17	WPA	0	2	0	0	0	1	1	0	0	0	1	0	neg	neg		0	0	0	0	48	4	1	39.4	2	2890	13.38	0	5	0
160	30	WPA	0	3	2	0	0	0	0	0	0	0	0	0	neg	neg		0	0	0	0	1	2	1	36.4	1	2580	28.21	0		0
159	33	WPA	0	2	1	0	0	0	0	0	0	0	1	0	neg	neg		0	0	0	0	84	4	1	40.6	2	3800	85.41	0	10	0
158	19	WPA	0	5	2	0	0	1	1	0	0	0	0	0	neg	neg		0	0	0	0	1	1	1	40	2	3730	79.53	0	10	0
157	20	WPA	0	1	0	0	1	0	0	0	0	0	1	0	neg	neg		0	0	0	0	12	4	1	37.4	2	2290	3.8	1	9	0
156	35	WPA	0	4	1	0	0	1	1	0	0	0	0	0	neg	neg		0	0	0	0	1	2	3	39.5
155	28	WPA	0	2	1	0	0	0	0	0	0	0	0	0	neg	neg		0	0	0	0	1	4	3	30.3
154	28	WPA	0	2	0	0	0	1	1	0	0	0	1	0	neg	neg		0	0	0	0	12	2	1	40.5	2	2700	4.52	1	9	1
153	19	WPA	0	1	0	0	1	0	0	0	0	0	1	0	neg	neg		0	0	0	0	12	5	1	35	1	2300	33.82	0	9	0
152	22	WPA	0	3	2	0	0	0	0	0	0	0	0	0	neg	neg		0	0	0	0	72	2	1	40.4	2	3250	29.68	0	10	0
151	20	WPA	0	1	0	0	1	0	0	0	0	0	0	1	pos	neg		0	0	0	0	1	4	1	38	2	2460	6.03	1	10	0
150	22	WPA	0	1	0	0	1	0	0	0	0	0	1	0	neg	neg		0	0	0	0	2	2	1	40.2	2	2860	12.41	0	6	1
149	37	WPA	0	3	2	0	0	1	0	0	1	1	1	0	neg	neg		0	0	0	0	1	4	3	15.4
148	22	WPA	0	2	1	0	0	0	0	0	0	0	1	0	neg	neg		0	0	0	0	1	4	1	39.5	2	3810	86.3	0		0
147	26	WPA	0	2	1	0	0	0	0	0	0	0	1	1	pos	neg		0	0	0	0	96	4	1	38.1	2	2760	19.37	0	10	0
146	39	WPA	0	5	4	1	0	0	0	0	0	0	0	0	neg	neg		0	0	0	0	60	4	2	8
145	29	WPA	0	3	1	0	0	1	1	0	0	0	1	0	neg	neg		0	0	0	0	1	4	3	32.5
144	32	WPA	0	4	2	0	0	1	1	0	0	0	1	0	neg	neg		0	0	0	0	120	2	1	39.5	2	3180	33.86	0		0
143	28	WPA	0	2	1	0	0	0	0	0	0	0	0	0	neg	neg		0	0	0	0	36	2	1	39.2	2	2930	18.44	0	10	0
142	28	WPA	0	3	1	0	0	1	1	0	0	0	1	0	neg	neg		0	0	0	0	180	2	1	40.5	2	3920	91.22	0	10	0
141	28	WPA	0	2	1	0	0	0	0	0	0	0	0	1	pos	neg		0	0	0	0	60	1	3	38.3
140	21	WPA	0	1	0	0	1	0	0	0	0	0	1	1	pos	neg		0	0	0	0	7	1	1	39.5	2	3190	34.81	0	10	0
139	22	WPA	0	2	1	0	0	0	0	0	0	0	1	0	neg	neg		0	0	0	0	36	4	1	39.6	2	3080	23.39	0	10	0
138	25	WPA	0	2	1	0	0	0	0	0	0	0	1	0	neg	neg		0	0	0	0	1	2	1	39.5	2	3760	83.71	0	10	0
137	24	WPA	0	2	1	0	0	0	0	0	0	0	0	1	pos	neg		0	0	0	0	36	1	1	39.6	2	3220	35.75	0	10	0
136	28	MLA	1	1	0	0	1	0	0	0	0	0	0	1	pos	neg		0	0	0	0	1	1	1	39.1	2	3180	53.25	0	10	0
135	26	MLA	1	2	0	0	0	1	1	0	0	0	1	1	pos	neg		0	0	0	0	84	1	1	38.6	2	3260	54.26	0	10	0
134	36	MLA	1	6	3	1	0	1	1	0	0	0	1	1	pos	neg		0	0	0	0	84	1	1	40.2		3075			10	0
133	32	MLA	1	3	2	0	0	0	0	0	0	0	0	0	neg	neg		0	0	0	0	96	1	1	38.6	2	2900	21	0	10	0
132	34	MLA	1	5	4	1	0	0	0	0	0	0	0	1	pos	neg		0	0	0	0	96	1	1	35	1	2695	70.59	0	10	0
131	32	MLA	1	4	3	1	0	0	0	0	0	0	0	0	neg	neg		0	0	0	0	264	1	1	38.5	2	3800	95.28	0	9	0
130	19	MLA	1	1	0	0	1	0	0	0	0	0	0	0	neg	neg		0	0	0	1	228	1	1	39.1	2	3360	70.11	0	10	0
129	26	MLA	1	1	0	0	1	0	0	0	0	0	1	0	neg	neg		0	0	0	0	240	2	1	40.1	2	3410	50.65	0	10	0
128	37	MLA	1	1	0	0	1	0	0	0	0	0	0	0	neg	neg		0	1	0	0	444	1	1	39.6	2	2965	15.35	0	9	0
127	23	MLA	1	1	0	0	1	0	0	0	0	0	1	0	neg	neg		0	0	0	0	72	1	1	38.1	2	2400	5.26	1		0
126	40	MLA	1	2	1	0	0	0	0	0	0	0	1	0	neg	neg		0	0	0	0	96	2	4	37.1	2	2084	2.21	1		1
125	22	MLA	1	2	1	0	0	0	0	0	0	0	0	0	neg	neg		0	0	0	0	216	1	1	38.4	2	2990	42.23	0	10	0
124	27	MLA	1	1	0	0	1	0	0	0	0	0	1	0	neg	neg		0	0	0	0	84	4	1	30.4	1	1585	65.16	0	10	1
123	25	MLA	1	1	0	0	1	0	0	0	0	0	1	0	neg	neg		0	0	0	0	300	1	1	38.5	2	2495	5.55	1	10	0
122	30	MLA	1	4	2	0	0	1	1	0	0	0	0	1	pos	pos	65.68%; Past Infection	0	0	0	0	240	2	1	39.2	2	3235	56.77	0	10	0
121	34	MLA	1	1	0	0	1	0	0	0	0	0	1	0	neg	neg		0	0	0	0	108	1	2	8.2
120	22	MLA	1	1	0	0	1	0	0	0	0	0	0	1	pos	neg		0	0	0	0	240	1	1	37.1	2	2650	24.7	0	10	0
119	35	MLA	1	10	8	1	0	1	1	0	0	0	0	1	pos	neg		0	0	0	0	216	1	1	39.5	2	3320	47.58	0	10	0
118	18	MLA	1	1	0	0	1	0	0	0	0	0	1	0	neg	neg		0	0	0	0	36	1	1	40.2	2	3135	33.92	0	8	0
117	32	MLA	1	4	3	1	0	0	0	0	0	0	0	1	pos	neg		0	0	0	0	168	1	1	37.4	2	2965	56.45	0	10	0
116	25	MLA	1	4	3	1	0	0	0	0	0	0	0	0	neg	neg		0	0	0	0	72	3	1	39.3	2	3235	54.85	0	10	0
115	19	MLA	1	1	0	0	1	0	0	0	0	0	1	0	neg	neg		0	0	0	0	84	2	1	39.2	2	2625	4.86	1	10	0
114	36	MLA	1	4	3	1	0	0	0	0	0	0	1	0	neg	neg		0	0	0	0	312	1	1	36.3	1	2240	8.68	1	10	0
113	20	MLA	1	3	0	0	0	1	1	0	0	0	1	1	pos	neg		0	1	0	0	240	1	1	37.2	2	2190	3.57	1	10	0
112	36	MLA	1	5	3	1	0	1	1	0	0	0	0	0	neg	neg		0	0	0	0	60	1	1	40.1	2	2725	4.33	1	10	0
111	38	MLA	1	12	7	1	0	1	1	0	1	1	0	0	neg	neg		0	0	0	0	96	3	1	33	1	1985	55.95	0	10	0
110	24	MLA	1	2	1	0	0	0	0	0	0	0	0	0	neg	neg		0	0	0	0	288	1	1	39.6	2	3720	80.15	0	10	0
109	26	MLA	1	3	2	0	0	0	0	0	0	0	1	0	neg	neg		0	1	0	0	228	3	3	28
108	31	MLA	1	4	3	1	0	0	0	0	0	0	0	0	neg	neg		0	0	0	0	240	1	2	16.1
107	18	MLA	1	1	0	0	1	0	0	0	0	0	1	0	neg	neg		0	0	0	0	96	8	2	6.4
106	24	MLA	1	1	0	0	1	0	0	0	0	0	1	0	neg	neg		0	0	0	0	48	1	1	40.4	2	3670	79.68	0	10	0
105	23	MLA	1	1	0	0	1	0	0	0	0	0	1	0	neg	neg		0	0	0	0	12	1	1	38.6	2	2825	15.9	0	10	0
104	29	MLA	1	3	2	0	0	0	0	0	0	0	1	1	pos	neg		0	0	0	0	180	3	3	40.2
103	20	MLA	1	1	0	0	1	0	0	0	0	0	1	0	neg	neg		0	0	0	0	240	3	1	40.2	2	3320	39.81	0	10	0
102	27	MLA	1	2	0	0	0	1	1	0	0	0	1	1	pos	neg		0	0	0	0	168	2	1	39.2	2	3590	76.92	0	10	0
101	23	MLA	1	1	0	0	1	0	0	0	0	0	0	1	pos	neg		0	0	0	0	276	1	1	39.1	2	2685	10.63	0	9	0
100	17	MLA	1	1	0	0	1	0	0	0	0	0	1	0	neg	neg		0	0	0	0	53	1	1	35.5	1	2280	18.92	0		0
99	22	MLA	1	3	1	0	0	1	1	0	0	1	1	0	neg	neg		0	0	0	0	264	1	1	40.1	2	3595	78.03	0	10	0
98	46	MLA	1	7	6	1	0	0	0	0	0	0	1	0	neg	neg		0	0	0	0	96	1	1	38.2	2	3185	55.96	0		0
97	24	MLA	1	2	1	0	0	0	0	0	0	0	1	0	neg	neg		0	1	0	0	192	1	1	39.5	2	3235	51.08	0	10	0
96	21	MLA	1	1	0	0	1	0	0	0	0	0	1	1	pos	neg		0	0	0	0	228	2	1	39.5	2	3060	33.3	0	10	0
95	20	MLA	1	2	1	0	0	0	0	0	0	0	1	1	pos	neg		0	1	0	0	84	3	1	39.6	2	3150	40.54	0	10	0
94	38	MLA	1	4	2	0	0	1	1	0	0	0	0	0	neg	neg		0	0	0	0	60	1	2	8.5
93	26	MLA	1	2	1	0	0	0	0	0	0	0	1	0	neg	neg		0	0	0	0	108	2	1	39	2	2725	9.56	1	10	0
92	32	MLA	1	5	4	1	0	0	0	0	0	0	0	0	neg	neg		0	0	0	0	384	1	1	28.1						0
91	29	MLA	1	1	0	0	1	0	0	0	0	0	0	0	neg	neg		0	0	0	0	84	1	2	9.6
90	32	MLA	1	3	2	0	0	1	0	0	0	1	1	0	neg	neg		0	0	0	0	384	1	1	39.2	2	3700	89.8	0	10	0
89	23	MLA	1	2	1	0	0	1	0	0	0	1	0	0	neg	neg		1	1	0	0	3	1	1	39.1	2	2855	15.03	0	10	0
88	26	MLA	1	2	1	0	0	0	0	0	0	0	0	0	neg	neg		0	0	1	0	1	1	1	39.5	2	2910	20.11	0	10	0
87	22	MLA	1	1	0	0	1	0	0	0	0	0	1	0	neg	neg		0	1	1	0	1	2	1	40.1	2	2640	2.79	1	10	0
86	29	MLA	1	4	3	1	0	1	0	0	1	0	1	1	pos	neg		0	0	0	0	120	3	1	40.1	2	2650	2.94	1	10	0
85	20	MLA	1	3	0	0	0	1	1	0	0	0	0	1	pos	neg		0	0	0	0	240	1	1	39.4	2	2365	0.95	1	10	0
84	28	MLA	1	4	3	1	0	0	0	0	0	0	1	0	neg	neg		0	0	0	0	168	1	2	17.3
83	24	MLA	1	1	0	0	1	0	0	0	0	0	0	0	neg	neg		1	0	0	0	288	1	1	40.3	2	2570	2.59	1	10	0
82	24	MLA	1	3	3	1	0	1	0	0	0	1	1	0	neg	neg		0	0	0	0	96	1	1	39.2	2	3160	37.92	0	10	0
81	18	MLA	1	2	1	0	0	0	0	0	0	0	1	0	neg	neg		0	0	0	0	48	1	1	39	2	3085	34.89	0	10	0
80	21	MLA	1	1	0	0	1	0	0	0	0	0	0	0	neg	neg		0	0	0	0	120	1	3	30
79	23	MLA	1	2	1	0	0	0	0	0	0	0	1	0	neg	neg		0	0	0	0	96	1	1	39.2	2	2915	17.43	0		0
78	23	MLA	1	4	2	0	0	1	1	0	0	0	0	0	neg	neg		0	0	0	0	72	1	3	40.3
77	17	MLA	1	1	0	0	1	0	0	0	0	0	1	1	pos	neg		0	0	0	0	96	3	1	37.4	2	2795	30.27	0	10	0
76	18	MLA	1	1	0	0	1	0	0	0	0	0	1	0	neg	neg		0	0	0	0	12	1	1	39.3	2	3085	28.96	0	10	0
75	20	MLA	1	1	0	0	1	0	0	0	0	0	1	0	neg	neg		0	0	0	0	1	2	1	34.6	1	1880	8.28	1	10	0
74	23	MLA	1	2	1	0	0	0	0	0	0	0	1	0	neg	neg		0	0	0	0	36	2	3	38.6
73	17	MLA	1	1	0	0	1	0	0	0	0	0	1	0	neg	neg		0	1	0	0	96	1	1	40	2	3100	33.77	0	10	0
72	39	MLA	1	2	1	0	0	0	0	0	0	0	1	1	pos	neg		0	0	0	0	468	2	3	20.2
71	30	MLA	1	3	2	0	0	0	0	0	0	0	0	0	neg	neg		0	1	0	0	12	1	1	39.1	2	3325	56.29	0	10	0
70	30	MLA	1	10	7	1	0	1	1	0	1	0	0	1	pos	neg		0	1	0	0	324	1	1	40.2	2	3240	32.15	0	10	0
69	19	MLA	1	1	0	0	1	0	0	0	0	0	1	1	pos	neg		0	1	0	0	228	2	1	37.5	2	2795	36.25	0	10	0
68	25	MLA	1	2	1	0	0	0	0	0	0	0	1	0	neg	neg		0	0	0	0	48	1	1	40.2	2	3345	55.11	0		0
67	27	MLA	1	3	2	0	0	0	0	0	0	0	1	0	neg	neg		0	0	0	0	120	3	1	40.6	2	3320	46.25	0	10	0
66	22	MLA	1	2	1	0	0	0	0	0	0	0	1	0	neg	neg		0	0	0	0	36	2	1	40	2	3065	20.73	0	10	0
65	20	MLA	1	1	0	0	1	0	0	0	0	0	1	1	pos	neg		0	0	0	0	240	2	1	37.6	2	2590	12.11	0	10	0
64	21	MLA	1	3	2	0	0	0	0	0	0	0	1	0	neg	neg		0	0	0	0	240	1	1	39.2	2	3355	67.97	0	10	0
63	34	MLA	1	3	2	0	0	0	0	0	0	0	0	1	pos	neg		0	1	0	0	156	1	1	39.2	2	3480	68.41	0	10	0
62	22	MLA	1	2	1	0	0	0	0	0	0	0	1	1	pos	neg		0	0	0	0	180	1	1	40.1	2	2935	11.56	0	9	0
61	17	MLA	1	1	0	0	1	0	0	0	0	0	1	1	pos	neg		0	0	0	0	132	3	1	39.2	2	2955	28.62	0	10	0
60	19	MLA	1	2	0	0	0	1	1	0	0	0	1	1	pos	neg						48	3	1	39.6	2	3130	38.5	0	10	0
59	36	MLA	1	1	0	0	1	0	0	0	0	0	1	0	neg	neg						60	1	1	40.2	2	3200	40.41	0	10	0
58	17	MKT	0	1	0	0	1	0	0	0	0	0	0	1	pos	neg		0	0	1	0	48	4	1	40.3	2	2900	13.78	0	9	0
57	21	MKT	0	1	0	0	1	0	0	0	0	0	1	0	neg	neg		0	0	0	0	5	4	3	41
56	33	MKT	0	1	0	0	1	0	0	0	0	0	1	0	neg	neg		0	0	0	0	12	2	1	38.6	2	2940	32.87	0	10	0
55	22	MKT	0	2	0	0	0	1	1	0	0	0	1	0	neg	neg		0	0	0	0	7	4	3	29.4
54	22	MKT	0	2	1	0	0	0	0	0	0	0	1	1	pos	neg		0	0	0	0	48	2	1	38.6	2	3080	36.54	0	10	0
53	34	MKT	0	6	5	1	0	0	0	0	0	0	1	0	neg	neg		0	0	0	0	12	4	1	39.3	2	3120	32.12	0	10	0
52	33	MKT	0	7	5	1	0	1	1	0	0	0	0	0	neg	neg		0	0	0	0	240	1	2	13.1
51	32	MKT	0	2	1	0	0	0	0	0	0	0	1	1	pos	neg		0	0	0	0	10	4	1	39.2	2	3300	63.02	0	10	0
50	19	MKT	0	2	1	0	0	1	0	0	1	1	1	0	neg	neg		0	0	0	0	12	1	1	35.6	1	4120	99.95	0		0
49	19	MKT	0	1	0	0	1	0	0	0	0	0	0	0	neg	neg		1	0	0	0	120	5	1	39	2	2800	13.16	0	10	0
48	22	MKT	0	3	1	0	0	1	1	0	0	0	1	0	neg	neg		0	0	0	0	84	4	1	39.5	2	3540	77.97	0	10	0
47	31	MKT	0	1	0	0	1	0	0	0	0	0	1	0	neg	neg		0	0	0	0	1	2	3	15.3
46	22	MKT	0	2	1	0	0	0	0	0	0	0	1	1	pos	pos	80.93%; Past Infection	0	0	0	0	2	1	1	37.4	2	4940	99.99	0		0
45	21	MKT	0	1	0	0	1	0	0	0	0	0	1	0	neg	neg		0	0	0	0	12	4	1	39.2	2	3280	49.8	0	10	0
44	19	MKT	0	2	0	0	0	1	1	0	0	0	1	0	neg	neg		0	0	0	0	1	4	1	37.6	2	2880	33.37	0	10	0
43	33	MKT	0	6	5	1	0	1	0	0	1	0	0	0	neg	neg		0	0	0	0	43	5	1	41	2	3140	16.98	0	10	0
42	19	MKT	0	1	0	0	1	0	0	0	0	0	0	0	neg	neg		0	0	0	0	24	2	1	39.2	2	2880	22.1	0	10	0
41	37	MKT	0	6	5	1	0	0	0	0	0	0	0	1	pos	neg		0	1	0	0	24	4	1	30.6	1	1470	42.97	0	9	0
40	20	MKT	0	2	1	0	0	0	0	0	0	0	1	0	neg	neg		0	0	0	0	240	1	3	24.5
39	28	MKT	0	4	3	1	0	0	0	0	0	0	1	1	pos	neg		0	0	0	0	24	1	1	38.4	2	3160	48.92	0	10	0
38	17	MKT	0	3	1	0	0	1	1	0	0	0	0	1	pos	neg		0	0	0	0	144	1	3	38.4
37	21	MKT	0	1	0	0	1	0	0	0	0	0	1	0	neg	neg		0	0	0	0	12	4	3	19.3
36	35	MKT	0	4	3	1	0	0	0	0	0	0	1	1	pos	neg		0	0	0	0	8	4	3	37
35	38	MKT	0	5	3	1	0	1	1	0	0	0	1	1	pos	neg		0	0	0	0	1	4	1	38.4	2	3240	56.72	0	10	0
34	21	MKT	0	2	0	0	0	1	1	0	0	0	0	0	neg	neg		0	0	0	0	120	2	1	39.2	2	2840	12.96	0	10	0
33	39	MKT	0	5	4	1	0	0	0	0	0	0	1	1	pos	neg		0	0	0	0	5	4	3	38.6
32	21	MKT	0	1	0	0	1	0	0	0	0	0	1	1	pos	neg		0	0	0	0	1	4	3	34
31	19	MKT	0	2	1	0	0	0	0	0	0	0	0	0	neg	neg		0	0	0	0	8	5	1	39.6	2	2600	4.38	1	10	0
30	43	MKT	0	6	5	1	0	0	0	0	0	0	0	1	pos	neg		0	0	0	0	6	4	3	15.2
29	16	MKT	0	1	0	0	1	0	0	0	0	0	0	1	pos	neg		0	0	0	0	36	4	1	41	2	2840	7.99	1	10	0
28	42	MKT	0	5	4	1	0	0	0	0	0	0	0	0	neg	neg		0	0	0	0	6	4	1	40.1	2	3380	47.67	0	10	0
27	36	MKT	0	5	3	1	0	1	1	0	0	0	1	0	neg	neg		0	0	0	0	7	4	1	40.5	2	3720	72.13	0	10	0
26	16	MKT	0	1	0	0	1	0	0	0	0	0	0	0	neg	neg		0	0	0	0	9	5	3	15
25	19	MKT	0	3	2	0	0	0	0	0	0	0	0	0	neg	neg		0	0	0	0	72	6	1	39.5	2	3360	51.55	0	10	0
24	25	MKT	0	5	2	0	0	1	1	0	0	0	1	0	neg	neg		0	0	0	0	120	1	1	40.2	2	3250	45.52	0	10	0
23	35	MKT	0	5	4	1	0	0	0	0	0	0	0	0	neg	neg		1	0	0	0	84	1	2	15
22	20	MKT	0	1	0	0	1	0	0	0	0	0	1	1	pos	neg		0	0	0	0	24	4	3	14.2
21	17	MKT	0	2	0	0	0	1	1	0	0	0	1	0	neg	neg		0	0	0	0	1	2	3	25.4
20	19	MKT	0	2	1	0	0	0	0	0	0	0	0	0	neg	neg		0	0	0	0	12	4	1	38.4	2	3080	40.99	0	10	0
19	20	MKT	0	1	0	0	1	0	0	0	0	0	1	0	neg	neg		0	0	0	0	1	4	3	10
18	28	MKT	0	3	2	0	0	0	0	0	0	0	1	1	pos	neg		0	0	0	0	48	8	1	40.3	2	3080	17.75	0	10	0
17	36	MKT	0	3	2	0	0	0	0	0	0	0	1	1	pos	neg		0	0	0	0	1	4	1	38.2	2	2600	9.18	1	10	0
16	37	MKT	0	4	0	0	0	1	1	0	0	0	1	0	neg	neg		0	0	0	0	264	1	3	40.6
15	21	MKT	0	1	0	0	1	0	0	0	0	0	1	0	neg	neg		0	0	0	0	72	4	3	15
14	16	MKT	0	1	0	0	1	0	0	0	0	0	1	1	pos	neg		0	0	0	0	120	1	3	20.6
13	40	MKT	0	6	5	1	0	1	0	0	0	1	1	1	pos	neg		0	0	0	0	2	4	1	33.2	1	2120	58.35	0	10	0
12	43	MKT	0	7	6	1	0	1	0	1	0	0	1	1	pos	neg		0	0	0	0	12	4	2	13.4
11	30	MKT	0	3	2	0	0	0	0	0	0	0	0	0	neg	neg		0	0	0	0	144	2	1	40.2	2	3420	49.76	0	10	0
10	42	MKT	0	6	3	1	0	1	1	0	0	0	1	1	pos	neg		0	0	0	0	72	4	1	40	2	3160	39.78	0	10	0
9	18	MKT	0	1	0	0	1	0	0	0	0	0	1	0	neg	neg		0	0	0	0	8	4	1	40.1	2	2460	1.62	1	10	0
8	17	MKT	0	1	0	0	1	0	0	0	0	0	1	0	neg	neg		0	0	0	0	36	4	1	40.2	2	2860	12.41	0	10	0
7	23	MKT	0	2	1	0	0	0	0	0	0	0	0	0	neg	neg		0	0	0	0	48	2	1	38.6	2	2840	16.85	0	9	0
6	18	MKT	0	1	0	0	1	0	0	0	0	0	0	0	neg	neg		0	0	0	0	32	4	1	40.1	2	3000	15.09	0	10	0
5	39	MKT	0	6	5	1	0	0	0	0	0	0	0	0	neg	neg		0	0	0	0	240	1	1	40.5	2	3280	30.76	0	10	0
4	23	MKT	0	1	0	0	1	0	0	0	0	0	1	0	neg	neg		0	0	0	0	1	1	1	39.5	2	2660	6.58	1	10	0
3	20	MKT	0	2	1	0	0	0	0	0	0	0	1	1	pos	neg		0	0	0	0	36	4	1	41.1	2	2780	5.52	1	10	0
2	35	MKT	0	4	3	1	0	0	0	0	0	0	0	1	pos	neg		1	0	0	0	2	2	1	39.1	2	2900	17.87	0	10	0
1	18	MKT	0	1	0	0	1	0	0	0	0	0	1	0	neg	neg		0	0	0	0	1	4	3	27.2

## Sheet: Blad2
Variable	ID	Age	Clinic	Migrant/refugee	Gravidity	Parity	Parity > 3	Primigravida	Poor obstetric outcome in history	Miscarriage in history	Stillbirth in history	Neonatal death in history	Preterm labor in history	Literate	Toxoplasmosis	Toxoplasmosis IgG	Toxoplasmosis IgM	Toxoplasmosis avidity	Helminths Hookworm	Helminths Ascaris	Helminths Trichuris	Helminths Stercoralis	Months at current address	Ethnic/Religious group mother	Pregnancy type and outcome	Gestational age at birth	Preterm	Birthweight	Birthweight centile	Small for gestational age	Apgar score 5 minutes	congenital abnormalities
Description		in years			Number of pregnancies	Number of deliveries	More than 3 deliveries in the past	First pregnancy	Miscarriage, stillbirth, neonatal death or preterm labor in history					Self-reported	IgM and/or IgG positive mother			Avidity results of 40% or higher reflected past infection	Soil transmitted helminth in stool	Soil transmitted helminth in stool	Soil transmitted helminth in stool	Soil transmitted helminth in stool				Weeks + days	Delivery after 28 weeks and before 37 weeks	In gram	International standards Lancet 2014; 384: 857–68	Birthweight less than 10th percentile	Only singleton pregnancies and liveborn neonates without congenital abnormalities and estimated gestational age > 28 weeks	Only singleton pregnancies with estimated gestational age >28 weeks
																			Hookworm in stool	Ascaris Lumbricoides in stool	Trichuris Trichuria in stool	Stercoralis Strongyloides in stool
Coding			MKT= Maw Ker Thai	0 = migrant			0 = no	0 = no	0 = no	0 = no	0 = no	0 = no	0 = no		0 = no	neg = negative	neg = negative		0 = no	0 = no	0 = no	0 = no		1 = Sgaw Karen	1= normal singleton delivery							0 = no
			WPA = Wang Pha	1= refugee			1= yes	1 =yes	1 = yes	1 = yes	1 = yes	1 = yes	1 = yes		1 = yes	pos - positive	pos - positive		1 = yes	1 = yes	1 = yes	1 = yes		2 = Poe Karen	2= miscarriage							1 = yes
			MLA= Mae La																					3- Burmese Muslim	3= lost to follow up
																								4 = Burmese	4 = twin pregnancy
																								5 = Other than Burmese or Karen
																								6 = Mon
																								7 = Kachin
																								8 = Pa Oh
